# Supplementary material for: Pancreatic Cancer Cells Isolated from Muc1-Null Tumors Favor the Generation of a Mature Less Suppressive MDSC Population
Source: Front Immunol. 2014 Feb 24;5:67. doi: 10.3389/fimmu.2014.00067 (PMC3932420; doi:10.3389/fimmu.2014.00067)
Supplement: Supplementary file 1 [file 76664_Mukherjee_Presentation1.ZIP]

Archive with 3 entries (3 files):
- Figure S1.pdf
- Figure S2.pdf
- Supplementary Material.pdf
